# Supplementary material for: Uncertainty-Aware Convolutional Neural Network for Identifying Bilateral Opacities on Chest X-rays: A Tool to Aid Diagnosis of Acute Respiratory Distress Syndrome
Source: Bioengineering (Basel). 2023 Aug 8;10(8):946. doi: 10.3390/bioengineering10080946 (PMC10451804; doi:10.3390/bioengineering10080946)
Supplement: Supplementary file 1 [file bioengineering-10-00946-s001.zip]

Archive with 1 entries (1 files):
- bioengineering-2510253-supplementary.pdf
